# Supplementary material for: Associations of arsenic exposure and folate in maternal leukocyte DNA methylation: a case-control study of mothers with spina-bifida affected children
Source: Environ Health. 2026 Jan 16;25:13. doi: 10.1186/s12940-025-01254-8 (PMC12896015; doi:10.1186/s12940-025-01254-8)
Supplement: Supplementary file 2 — Supplementary Material 2 [file 12940_2025_1254_MOESM2_ESM.xlsx]

## Sheet: Model1a_SB
probeID

## Sheet: Model1b_Arsenic
probeID

## Sheet: Model1c_Folate
probeID

## Sheet: Model2_SBArsenic
probeID

## Sheet: Model3_SBFolate
probeID

## Sheet: Model4_ArsenicFolate
probeID
