# Supplementary material for: Associations of arsenic exposure and folate in maternal leukocyte DNA methylation: a case-control study of mothers with spina-bifida affected children
Source: Environ Health. 2026 Jan 16;25:13. doi: 10.1186/s12940-025-01254-8 (PMC12896015; doi:10.1186/s12940-025-01254-8)
Supplement: Supplementary file 3 — Supplementary Material 3 [file 12940_2025_1254_MOESM3_ESM.xlsx]

## Sheet: Spina bifida
probeID

## Sheet: Arsenic
probeID

## Sheet: Folate
probeID
